# Supplementary material for: Multi-species consumer jams and the fall of guarded corals to crown-of-thorns seastar outbreaks
Source: F1000Res. 2018 Mar 2;6:1991. Originally published 2017 Nov 13. [Version 2] doi: 10.12688/f1000research.13118.2 (PMC5806057; doi:10.12688/f1000research.13118.2)
Supplement: Supplementary file 1 [file f1000research-6-15370-s0000.tgz]

Archive with 1 entries (1 files):
- a55f2cd1-20e2-4e6a-8d34-39b6ea0a44ba.tif
